# Supplementary material for: Time of Test Periods Influence the Behavioral Responses of Anopheles minimus and Anopheles dirus (Diptera: Culicidae) to DEET
Source: Insects. 2021 Sep 24;12(10):867. doi: 10.3390/insects12100867 (PMC8540783; doi:10.3390/insects12100867)
Supplement: Supplementary file 1 [file insects-12-00867-s001.zip]

Archive with 1 entries (1 files):
- insects-1344764-supplementary.pdf
